# Supplementary material for: Identification of TgENT1 as the TgUUT1 Uracil/Uridine Transporter of Toxoplasma gondii
Source: Pathogens. 2026 Mar 2;15(3):266. doi: 10.3390/pathogens15030266 (PMC13029480; doi:10.3390/pathogens15030266)
Supplement: Supplementary file 1 [file pathogens-15-00266-s001.zip]

Archive with 1 entries (1 files):
- pathogens-4149024-supplementary.pdf
